# Supplementary material for: Alterations in Blood Plasma Metabolome of Patients with Lesniowski-Crohn’s Disease Shortly after Surgical Treatment—Pilot Study
Source: Metabolites. 2022 Jun 8;12(6):529. doi: 10.3390/metabo12060529 (PMC9228040; doi:10.3390/metabo12060529)
Supplement: Supplementary file 1 [file metabolites-12-00529-s001.zip › Table S1.xlsx]

## Sheet: Arkusz1
No	GC/MS derivative	Metabolite	Class of metabolites	Rt [min]	RI calc	RI data base	RI db - RI calc	Quant mass	Source/Comments to RIs
1	Propanoic acid, 2-[(trimethylsilyl)oxy]-, trimethylsilyl ester	Lactic acid	Carboxylic acids and derivatives	5.6	926.15	1067	140.85	117	NIST - spectrum only
2	Hexanoic acid, trimethylsilyl ester	Hexanoic acid	Lipids / Fatty acids and derivatives	5.66	926	1073.3	147.3	173	NIST - spectrum only
3	Acetic acid, [(trimethylsilyl)oxy]-, trimethylsilyl ester	Glycolic acid	Carboxylic acids and derivatives	5.71	932.8	1045	112.2	205	PubChem
4	l-Alanine, N-(trimethylsilyl)-, trimethylsilyl ester	l-Alanine	Amino acids and derivatives	6.04	974.54	1095.3	120.76	116	NIST - spectrum only
5	Pyruvate2TMS	Pyruvic acid	Carboxylic acids and derivatives	6.65	1052.37	1045.43	-6.94	217	MS Dial
6	d-2-Aminobutyric acid , N-trimethylsilyl-, trimethylsilyl ester	2-Aminobutanoic acid	Amino acids and derivatives	6.86	1079			130	NIST - spectrum only
7	(R)-3-Hydroxybutyric acid, trimethylsilyl ether, trimethylsilyl ester	3-Hydroxybutyric acid	Carboxylic acids and derivatives	7.1	1113	1160	47	233	PubChem
8	beta-Amino isobutyric acid, bis(trimethylsilyl)-	beta-Aminoisobutyric acid	Amino acids and derivatives	7.28	1130.9	1148	17.1	343	NIST
9	Oxalic acid, 2TMS derivative	Oxalic acid	Carboxylic acids and derivatives	7.3	1134.46	1132.66	-1.8	147	MS Dial
10	Ketovaline; GC-EI-TOF; MS; n TMS; RT	L-Valine	Amino acids and derivatives	7.38	1147.93	1127.47	-20.46	144	MS Dial
11	Urea tri-TMS	Urea	Carboxylic acids and derivatives	7.6	1174	1203	29	261	PubChem
12	Malonic acid; GC-EI-TOF; MS; 2 TMS; BP	Malonic acid	Carboxylic acids and derivatives	7.6	1173.59	1193.9	20.31	147	MS Dial
13	Benzoic acid trimethylsilyl ester	Benzoic acid	Carboxylic acids and derivatives	7.81	1202.52	1253	50.48	179	NIST/derivative?
14	Glycerol, tris(trimethylsilyl) ether	Glycerol	Saccharides, sugar alcohols and their derivatives	8.05	1233.13	1250.76	17.63	205	MS Dial
15	L-Isoleucine, N-(trimethylsilyl)-, trimethylsilyl ester	L-Isoleucine	Amino acids and derivatives	8.3	1263.95	1280.76	16.81	158	MS Dial
16	Glycine, N,N-bis(trimethylsilyl)-, trimethylsilyl ester	Glycine	Amino acids and derivatives	8.45	1280.45	1299.5	19.05	174	MS Dial
17	Butanedioic acid, bis(trimethylsilyl) ester	Succinic acid	Carboxylic acids and derivatives	8.46	1282.28	1303.7	21.42	247	MS Dial (NIST 1291)
18	Propanoic acid, 2,3-bis[(trimethylsilyl)oxy]-, trimethylsilyl ester	Glyceric acid	Carboxylic acids and derivatives	8.71	1313.59	1318.94	5.35	292	MS Dial
19	2-Butenedioic acid (E)-, bis(trimethylsilyl) ester	Fumaric acid	Carboxylic acids and derivatives	8.81	1327.73	1339.3	11.57	245	MS Dial
20	2-deoxytetronic acid NIST	2-deoxytetronic	Carboxylic acids and derivatives	9	1348.49	1340.21	-8.28	174	MS Dial
21	Serine, N,O-bis(trimethylsilyl)-, trimethylsilyl ester	L-Serine	Amino acids and derivatives	9.04	1357.25	1348.4	-8.85	204	MS Dial / PubChem (1380)
22	Glycine, N-formyl-N-(trimethylsilyl)-, trimethylsilyl ester	N-Formylglycine	Amino acids and derivatives	9.2	1374.41	1373.23	-1.18	232	MS Dial
23	N,O,O-Tris(trimethylsilyl)-L-threonine	L-Threonine	Amino acids and derivatives	9.35	1396.67	1396.08	-0.59	218	MS Dial
24	Butanoic acid, 2,4-bis[(trimethylsilyl)oxy]-, trimethylsilyl ester	2,4-Dihydroxybutanoic acid / 3-Deoxytetronic acid	Carboxylic acids and derivatives	9.6	1426	1431	5	219	NIST
25	beta-Alanine-N,N-bis(trimethylsilyl)-, trimethylsilyl ester	β-Alanine	Amino acids and derivatives	9.76	1437.22	1422	-15.22	248	MS Dial
26	(R*,S*)-3,4-Dihydroxybutanoic acid 3TMS	3,4-Dihydroxybutanoic acid	Carboxylic acids and derivatives	9.8	1442.04	1457	14.96	233	PubChem
27	(R*,R*)-2,3-Dihydroxybutanoic acid, tris(trimethylsilyl)-	2,3-Dihydroxybutanoic acid	Carboxylic acids and derivatives	9.86	1445.15			292	NIST - spectrum only
28	Decanoic acid, trimethylsilyl ester	Decanoic acid	Lipids / Fatty acids and derivatives	10	1460.12	1457.68	-2.44	229	MS Dial
29	Aminomalonic acid, tris(trimethylsilyl)-	Aminomalonic acid	Amino acids and derivatives / Dicarboxylic acids der.	10.25	1484.48	1461.22	-23.26	320	MS Dial
30	D-(-)-Citramalic acid, O-trimethylsilyl-, bis(trimethylsilyl) ester	D-(-)-Citramalic acid	Carboxylic acids and derivatives	10.3	1488.88	1484.87	-4.01	247	MS Dial
31	Butanedioic acid, [(trimethylsilyl)oxy]-, bis(trimethylsilyl) ester	Malic acid	Carboxylic acids and derivatives	10.41	1500.19	1496.36	-3.83	233	MS Dial
32	meso-Erythritol, tetrakis(trimethylsilyl) ether	meso-Erythritol	Saccharides, sugar alcohols and their derivatives	10.67	1525.97	1524.25	-1.72	205	MS Dial
33	L-Methionine, N-(trimethylsilyl)-, trimethylsilyl ester	L-Methionine	Amino acids and derivatives	10.74	1532.52	1529.95	-2.57	176	MS Dial
34	L-Aspartic acid, N-(trimethylsilyl)-, bis(trimethylsilyl) ester	L-Aspartic acid	Amino acids and derivatives	10.75	1535.37	1529.21	-6.16	218	MS Dial
35	L-Proline, 5-oxo-1-(trimethylsilyl)-, trimethylsilyl ester	L-5-Oxoproline	Amino acids and derivatives	10.79	1531.72	1519.7	-12.02	156	MS Dial
36	Erythronic acid, tetrakis-TMS	Erythronic acid	Saccharides, sugar alcohols and their derivatives	11.05	1562.4	1569	6.6	292	NIST
37	L-Cysteine, N,S-bis(trimethylsilyl)-, trimethylsilyl ester	L-Cysteine	Amino acids and derivatives	11.1	1565.29	1548.57	-16.72	220	MS Dial
38	2,3,4-Trihydroxybutyric acid tetrakis(trimethylsilyl) deriv., (, (R*,R*)-)	Erythro-2,3,4-trihydroxybutyric acid	Carboxylic acids and derivatives	11.21	1578.87	1574.79	-4.08	292	MS Dial
39	Glutamic acid, N-(trimethylsilyl)-, bis(trimethylsilyl) ester, L-	Glutamic acid	Amino acids and derivatives	11.72	1631.11	1628.11	-3	246	MS Dial
40	Pentitol, 3-desoxy-tetrakis-O-(trimethylsilyl)-	3-Desoxypentitol	Saccharides, sugar alcohols and their derivatives	11.81	1643	1615.3	-27.7	203	PubChem
41	N,O-Bis-(trimethylsilyl)phenylalanine	Phenylalanine	Amino acids and derivatives	11.83	1643.55	1642.75	-0.8	218	MS Dial
42	L-Asparagine, N,N2-bis(trimethylsilyl)-, trimethylsilyl ester	L-Asparagine	Amino acids and derivatives	12.22	1681.27	1682.41	1.14	231	MS Dial
43	DL-Arabinose, tetrakis(trimethylsilyl) ether, methyloxime/Ribose	Arabinose/Ribose	Saccharides, sugar alcohols and their derivatives	12.39	1703.81	1690	-13.81	307	PubChem
44	Octanedioic acid, bis(trimethylsilyl) ester	Suberic acid	Lipids / Fatty acids and derivatives	12.4	1704.3	1699.49	-4.81	303	MS Dial
45	Quinolinic acid, bis(trimethylsilyl) ester	Quinolinic acid	Carboxylic acids and derivatives	12.78	1745.43	1742.32	-3.11	296	MS Dial
46	Xylitol	Xylitol	Saccharides, sugar alcohols and their derivatives	12.79	1745.36	1732.43	-12.93	217	MS Dial
47	Ribitol; GC-EI-TOF; MS; 5 TMS; BP	Ribitol	Saccharides, sugar alcohols and their derivatives	13	1765.81	1755.1	-10.71	217	MS Dial
48	Phosphoric acid, bis(trimethylsilyl) 2,3-bis[(trimethylsilyl)oxy]propyl ester	Glycerol-3-phosphate	Phosphoric acid and its derivatives	13.12	1783.18	1785.18	2	357	MS Dial / NIST (1797)
49	DL-Isocitric acid; GC-EI-TOF; MS; 4 TMS; BP	DL-Isocitric acid	Carboxylic acids and derivatives	13.16	1787.44	1797.8	10.36	285	MS Dial
50	l-Glutamine, tris(trimethylsilyl) deriv.	l-Glutamine	Amino acids and derivatives	13.17	1785.7	1785.52	-0.18	302	MS Dial
51	Azelaic acid, bis(trimethylsilyl) ester	Azelaic acid	Lipids / Fatty acids and derivatives	13.28	1801.1	1773.68	-27.42	317	MS Dial
52	Ribonic acid, 2,3,4,5-tetrakis-O-(trimethylsilyl)-, trimethylsilyl ester	Ribonic acid	Saccharides, sugar alcohols and their derivatives	13.35	1810.59	1823	12.41	292	MS Dial / NIST (2712)
53	Hypoxanthine; GC-EI-TOF; MS; n TMS; RT	Hypoxanthine	Purines, their derivatives and their metabolism products	13.5	1822.93	1811.16	-11.77	280	MS Dial
54	DL-Ornithine, N,N,N'-tris(trimethylsilyl)-, trimethylsilyl ester	DL-Ornithine	Amino acids and derivatives	13.59	1837.86	1808.8	-29.06	174	MS Dial
55	1,2,3-Propanetricarboxylic acid, 2-[(trimethylsilyl)oxy]-, tris(trimethylsilyl) ester	Citric acid	Carboxylic acids and derivatives	13.63	1841.53	1837.41	-4.12	273	MS Dial
56	5-Aminolevulinic acid; GC-EI-TOF; MS; 3 TMS; BP	5-Aminolevulinic acid	Amino acids and derivatives	13.86	1869.39	1858.7	-10.69	174	MS Dial
57	D-(-)-Fructose; GC-EI-TOF; MS; 5 TMS; 1 MEOX; BP	Fructose	Saccharides, sugar alcohols and their derivatives	13.9	1872.52	1882	9.48	345	MS Dial
58	1,5-Anhydro-D-sorbitol, tetrakis(trimethylsilyl) ether	1,5-Anhydro-D-sorbitol	Saccharides, sugar alcohols and their derivatives	13.94	1878.53	1876.39	-2.14	218	MS Dial
59	D-Allose, pentakis(trimethylsilyl) ether, methyloxime (syn) or Altrose	Allose/Altrose	Saccharides, sugar alcohols and their derivatives	13.99	1885.03	1882	-3.03	204	Pubchem/MS Dial (1879.13)
60	Glucose overload	Glucose	Saccharides, sugar alcohols and their derivatives	14.13	1905.16	1880.73	-24.43	71	MS Dial
61	Sorbose_2	Sorbose	Saccharides, sugar alcohols and their derivatives	14.2	1909.36	1911.49	2.13	307	MS Dial
62	Fructose_2	Fructose	Saccharides, sugar alcohols and their derivatives	14.25	1916.46	1914.63	-1.83	307	MS Dial
63	Galactose_1	Galactopyranose	Saccharides, sugar alcohols and their derivatives	14.32	1922.19	1927.46	5.27	204	MS Dial
64	L-Lysine, N2,N6,N6-tris(trimethylsilyl)-, trimethylsilyl ester	L-Lysine	Amino acids and derivatives	14.36	1930.7	1939.94	9.24	317	MS Dial
65	Glucose 5TMS	Glucose	Saccharides, sugar alcohols and their derivatives	14.4	1924.7	1900.6	-24.1	319	NIST/MS Dial (1932)
66	n-Pentadecanoic acid, trimethylsilyl ester	n-Pentadecanoic acid	Lipids / Fatty acids and derivatives	14.54	1944.8	1936.26	-8.54	299	MS Dial
67	Galactose_2+Glucose_2	Galactose/Glucose	Saccharides, sugar alcohols and their derivatives	14.56	1953.79	1950.45	-3.34	319	MS Dial
68	L-Tyrosine, N,O-bis(trimethylsilyl)-, trimethylsilyl ester	L-Tyrosine	Amino acids and derivatives	14.62	1959.9	1956.8	-3.1	218	MS Dial
69	D-Mannitol, 1,2,3,4,5,6-hexakis-O-(trimethylsilyl)-	Mannitol	Saccharides, sugar alcohols and their derivatives	14.68	1967.64	1968.7	1.06	319	MS Dial
70	Palmitelaidic acid, trimethylsilyl ester	Palmitelaidic acid	Lipids / Fatty acids and derivatives	15.18	2029.78	2024.97	-4.81	311	MS Dial/HMDB (2021.5)
71	Hexadecanoic acid, trimethylsilyl ester	Palmitic acid	Carboxylic acids and derivatives	15.33	2049.62	2038.4	-11.22	313	MS Dial
72	β-D-Methylglucopyranoside, TMS	Methyl glucoside	Saccharides, sugar alcohols and their derivatives	15.4	2061	2056	-5	305	NIST
73	10-Octadecenoic acid, methyl ester	Methyl 10-octadecenoate	Lipids / Fatty acids and derivatives	15.77	2107.9	2110	2.1	264	NIST
74	Myo-Inositol, 1,2,3,4,5,6-hexakis-O-(trimethylsilyl)-	Myo-Inositol	Saccharides, sugar alcohols and their derivatives	15.96	2132.41	2132.25	-0.16	305	MS Dial
75	Heptadecanoic acid, trimethylsilyl ester	Heptadecanoic acid	Lipids / Fatty acids and derivatives	16.08	2148.16	2147.07	-1.09	327	MS Dial
76	9,12-Octadecadienoic acid (Z,Z)-, trimethylsilyl ester	Linoleic acid	Lipids / Fatty acids and derivatives	16.61	2218.5	2209.6	-8.9	337	MS Dial
77	Oleic acid, trimethylsilyl ester	Oleic acid	Lipids / Fatty acids and derivatives	16.64	2222.5	2217.4	-5.1	339	MS Dial
78	trans-13-Octadecenoic acid, trimethylsilyl ester	trans - Oleic acid	Lipids / Fatty acids and derivatives	16.69	2229.27	2220.68	-8.59	339	MS Dial
79	Octadecanoic acid, trimethylsilyl ester	Stearic acid	Carboxylic acids and derivatives	16.81	2246.89	2236	-10.89	132	MS Dial
80	Lanthionine, N,N',O,O'-tetrakis(trimethylsilyl)-	Lanthionine	Amino acids and derivatives	17.12	2288			218	NIST - spectrum only
81	L-Cystine, N,N'-bis(trimethylsilyl)-, bis(trimethylsilyl) ester	L-Cystine	Amino acids and derivatives	17.36	2324.64	2324.78	0.14	218	MS Dial
82	Pseudo uridine penta-tms	Pseudouridine	Nucleosides and derivatives	17.67	2370	2375	5	217	PubChem
83	cis-5,8,11,14,17-Eicosapentaenoic acid, trimethylsilyl ester	cis-5,8,11,14,17-Eicosapentaenoic acid	Lipids / Fatty acids and derivatives	17.76	2387.29	2380.3	-6.99	108	NIST
84	Uridine; GC-EI-TOF; MS; 3 TMS; BP	Uridine	Pyrimidine nucleosides	18.09	2442.59	2448.9	6.31	217	MS Dial
85	D-Myo-Inositol, 1,2,4,5,6-pentakis-O-(trimethylsilyl)-, bis(trimethylsilyl) phosphate	Myo-inositol phosphate	Saccharides, sugar alcohols and their derivatives	18.35	2472	2479	7	318	NIST
86	11-EICOSENOL; EI-B; MS	11-EICOSENOL	Lipids / Fatty acids and derivatives	18.57	2505.49	2493.54	-11.95	122	MS Dial
87	Hydroxy proline dipeptide, tetra-trimethylsilyl-	Hydroxyprolyl-Proline	Amino acids and derivatives	18.71	2525.06	2502.6	-22.46	156	MS Dial/NIST
88	2-Monopalmitoylglycerol trimethylsilyl ether	2-Monopalmitoylglycerol	Lipids / Monoacylglycerols (MAG)	18.9	2565.26	2536.74	-28.52	218	MS Dial
89	cis-4,7,10,13,16,19-Docosahexaenoic acid, trimethylsilyl ester	cis-4,7,10,13,16,19-Docosahexaenoic acid	Lipids / Fatty acids and derivatives	19.01	2573.11	2576.28	3.17	108	MS Dial
90	Hexadecanoic acid, 2,3-bis[(trimethylsilyl)oxy]propyl ester	1-Monopalmitoylglycerol	Lipids / Monoacylglycerols (MAG)	19.17	2598.79	2572.89	-25.9	371	MS Dial
91	α-D-Glucopyranoside, 1,3,4,6-tetrakis-O-(trimethylsilyl)-β-D-fructofuranosyl 2,3,4,6-tetrakis-O-(trimethylsilyl)-	Sucrose	Saccharides, sugar alcohols and their derivatives	19.8	2702.56	2706.2	3.64	361	MS Dial
92	2-Monostearin trimethylsilyl ether	2-Monostearoylglycerol	Lipids / Monoacylglycerols (MAG)	20.1	2756.24	2730.26	-25.98	218	MS Dial
93	b-Lactose_1_major	Lactose	Saccharides, sugar alcohols and their derivatives	20.15	2760.05	2763.93	3.88	361	MS Dial
94	1-Monooleoylglycerol trimethylsilyl ether	1-Monooleoylglycerol	Lipids / Monoacylglycerols (MAG)	20.22	2772.79	2750.93	-21.86	397	MS Dial
95	1-monoolein	1-Oleoylglycerol	Lipids / Monoacylglycerols (MAG)	20.22	2772.79	2750.93	-21.86	397	MS Dial
96	Octadecanoic acid, 2,3-bis[(trimethylsilyl)oxy]propyl ester	1-Monostearoylglycerol	Lipids / Monoacylglycerols (MAG)	20.34	2791.59	2766.7	-24.89	399	MS Dial / NIST (2806/2808)
97	13-Docosenamide, (Z)-	(Z)-13-Docosenamide	Lipids / Fatty acids and derivatives	20.35	2790.18	2625	-165.18	59	NIST
98	Maltose, octakis(trimethylsilyl) ether, methyloxime (isomer 1)	Maltose (isomer 1)	Saccharides, sugar alcohols and their derivatives	20.48	2813.74	2822.06	8.32	361	MS Dial
99	Melibiose; GC-EI-TOF; MS; 8 TMS; 1 MEOX; BP	Melibiose	Saccharides, sugar alcohols and their derivatives	20.66	2839.17	2839.4	0.23	361	MS Dial
100	Cholesta-3,5-diene	Cholesta-3,5-diene	Lipids / Sterols and derivatives	21.2	2913.49	2880	-33.49	368	PubChem
101	Cholesta-4,6-dien-3-ol, (3β)-	Cholesta-4,6-dien-3-ol, (3β)-	Lipids / Sterols and derivatives	21.26	2929.78			366	NIST - spectrum only
102	Adenosine, N-(trimethylsilyl)-2',3'-bis-O-(trimethylsilyl)-, 5'-[bis(trimethylsilyl) phosphate]	Adenosine-5'-monophosphate	Nucleotides and derivatives	22.71	3106.43	3115	8.57	315	NIST
103	3,7-Bis[(trimethylsilyl)oxy]cholest-5-ene, (3β,7β)-	5-Cholesten-3β,7β-diol/7β-Hydroxycholesterol	Lipids / Sterols and derivatives	23.17	3170	3245	75	456	NIST
104	(+)-α-Tocopherol, O-trimethylsilyl-	α-Tocopherol	Lipids / Prenol Lipids / Vitamines	23.26	3172.25	3152.8	-19.45	237	MS Dial
105	Cholesterol trimethylsilyl ether	Cholesterol	Lipids / Sterols and derivatives	23.58	3206.44	3193.75	-12.69	329	MS Dial
106	7-Oxo-5-cholesten-3beta-yl benzoate	7-Oxocholesterol benzoate	Lipids / Sterols and derivatives	24.29	3294			174	NIST - spectrum only
107	β-Sitosterol, TMS derivative	beta-sitosterol	Lipids / Sterols and derivatives	25.2	3411.72	3399.96	-11.76	396	MS Dial
108	Cholest-5-en-7-one, 3-[(trimethylsilyl)oxy]-	7-Ketocholesterol	Lipids / Sterols and derivatives	27.29	3772			472	NIST - spectrum only
